# Supplementary material for: Crystal structures of phosphatidyl serine synthase PSS reveal the catalytic mechanism of CDP-DAG alcohol O-phosphatidyl transferases
Source: Nat Commun. 2021 Nov 30;12:6982. doi: 10.1038/s41467-021-27281-w (PMC8633023; doi:10.1038/s41467-021-27281-w)
Supplement: Supplementary file 4 — Source Data [file 41467_2021_27281_MOESM4_ESM.xlsx]

## Sheet: Fig.1a
L-Serine	Ethanolamine	Choline	Inositol	1-Propanol	L-Threonine
82.7523	0.50639	0.46554	0.49532	0.46474	0.33647
117.248	0.48863	1.27446	0.8545	0.44614	0.34712

## Sheet: Fig.1b
-	Mg2+	Mn2+	Ca2+	Co2+	Zn2+	EDTA	EGTA
99.4281	101.982	103.521	10.4879	87.1263	119.299	3.91153	96.7157
91.084	105.727	94.4696	13.3106	85.2972	116.309	3.38302	112.045
109.488	111.337	89.4033	11.8287	90.1346	112.992	1.78736	117.045

## Sheet: Fig.1c
time[s]	intesity	dev.st	intesity	dev.st	intesity	dev.st	intesity	dev.st	intesity	dev.st	intesity	dev.st
min
conc[mM]	0.6		1.2		1.8		3		6		9
0	0	0	0	0	0	0	0	0	0	0	0	0
300	0.5225	0.000369111	0.78356	0.02638	0.93513	0.03837	0.98618	0.0011	0.96835	0.07617	0.9841	0.00527
600	0.55229	0.01816	0.8886	0.08461	0.9837	0.1033	1.00306	0.00436	0.99225	0.10586	1.0386	0.03179
1200	0.62722	0.01796	0.90296	0.01408	0.98366	0.0086	1.05518	0.05072	1.04807	0.02419	1.03873	0.02522
1800	0.71513	0.01904	0.98536	0.01913	1.03886	0.04297	1.03576	0.04426	1.05976	0.05828	1.03223	0.02032
3600	0.86141	0.04122	1.06161	0.0287	1.06233	0.04367	1.051	0.01116	1.05724	0.0305	1.04449	0.03956
7200	1.07128	0.03087	1.05222	0.04333	1.10005	0.01128	1.04666	0.00259	1.0052	0.00601	1.05703	0.03506

## Sheet: Fig.1d
[s]mM	v	delta v
0.6	0.000657	0.000166
1.2	0.00098	0.000267
1.8	0.00109	0.000321
3	0.00114	0.000329
6	0.00113	0.000322
9	0.00115	0.000338

## Sheet: Fig.1e
pH5	pH6	pH7	pH8
41.2316	97.4578	106.821	90.8214
28.0193	99.1079	100.641	83.6636
41.8659	97.0342	92.5379	84.715

## Sheet: Fig,1e
40	50	60	70	80	90
27.1644	35.4654	51.4294	79.4547	99.6058	91.8423
26.6553	34.8867	49.6376	75.5752	100.398	92.6514
26.929	35.1754	50.5519	77.4863	99.9959	92.3336

## Sheet: Suppl. Fig. 1a
Original TLC for supplementary figure 1a (The third lane is not used and lanes 4 and 5 are vertically flipped).

## Sheet: Suppl. Fig. 1b, d
Original TLC for supplementary figure 1b (left9 and 1d (right)

## Sheet: Suppl. Fig. 1c
Original TLC for supplementary figure 1c

## Sheet: Suppl. Fig. 1e
Original TLC for supplementary figure 1e

[truncated: 9 more sheets: Suppl. Fig. 2a, Suppl. Fig. 2b, Suppl. Fig. 2c, Suppl. Fig. 2d, Suppl. Fig. 3c, Suppl. Fig. 9a, Suppl. Fig. 9b, Suppl. Fig. 10a, Suppl. Fig. 10b]
